# Supplementary material for: Enhanced Transcriptional Activation in Developing Mouse Photoreceptors
Source: Invest Ophthalmol Vis Sci. 2025 Jan 24;66(1):54. doi: 10.1167/iovs.66.1.54 (PMC11760266; doi:10.1167/iovs.66.1.54)
Supplement: Supplement 7 [file iovs-66-1-54_s007.xlsx]

## Sheet: Sheet1
e13.5	GFP+ Cells	mCherry+ cells	Double Positive	Total EP	Total Rxrg	RXRG +DP	RXRG +GFP only	RXRG + Cherry only	GFP/ Total	cherry / total	DP / total	RXRG+DP/Total	GFP only / total	RXRG + GFP only/Total	mCherry only/ total	RXRG + Cherry only/Total	average gfp/ total	stdev
cag gfp	47	46	42	51	34	4	1	1	0.921569	0.901961	0.823529	0.0784314	0.0980392	0.0196078	0.0784314	0.0196078	0.125535	0.0256943
cag gfp 2	49	47	42	54	70	5	2	2	0.907407	0.87037	0.777778	0.0925926	0.12963	0.037037	0.0925926	0.037037
cag gfp 3	42	40	35	47	68	6	2	1	0.893617	0.851064	0.744681	0.12766	0.148936	0.0425532	0.106383	0.0212766
								Stdev	0.0139762	0.0256943	0.0395932	0.0253431	0.0256943	0.011977	0.0139762	0.00961729
crxe/cag gfp	76	54	49	81	35	3	11	3	0.938272	0.666667	0.604938	0.037037	0.333333	0.135802	0.0617284	0.037037	0.385636	0.0547952
crxe/cag gfp 2	58	34	31	61	59	2	15	4	0.95082	0.557377	0.508197	0.0327869	0.442623	0.245902	0.0491803	0.0655738
crxe/cag gfp 3	39	26	23	42	35	4	10	2	0.928571	0.619048	0.547619	0.0952381	0.380952	0.238095	0.0714286	0.047619
								Stdev	0.0111545	0.0547952	0.0486459	0.0348941	0.0547952	0.0614364	0.0111545	0.0144262
	DP / Total	GFP only / Total	mCherry only / Total	Proportion Rxrg/ Group
Cag GFP	0.781996	0.125535	0.092469
Stdev	0.0395932	0.0256943	0.0139762
Rxrg	0.0995612	0.033066	0.0259738
Stdev	0.0348941	0.011977	0.00961729
CrxE1/CAG	0.553585	0.385636	0.0607791
Stdev	0.0486459	0.0547952	0.0111545
Rxrg	0.0550207	0.2066	0.0500766
Stdev	0.0348941	0.0614364	0.0144262							%RxrgGFPonly / GFP
										0.0212766	average ->	0.0365707
										0.0408163	stdev ->	0.0136748
										0.047619			T test
													0.00882378
										0.144737	average ->	0.219923
										0.258621	stdev ->	0.0651222
										0.25641

## Sheet: Sheet2
e13.5 458	GFP+ Cells	mCherry+ cells	Double Positive	Total EP	Total Rxrg	RXRG +DP	RXRG +GFP only	RXRG + Cherry only	GFP/ Total	cherry / total	DP / total	RXRG+DP/Total	GFP only / total	RXRG + GFP only/Total	mCherry only/ total	RXRG + Cherry only/Total	average gfp/ total	stdev
458 1	16	18	11	23	21	1	1	2	0.695652	0.782609	0.478261	0.0434783	0.217391	0.0434783	0.304348	0.0869565
458 2	22	22	11	33	19	2	3	2	0.666667	0.666667	0.333333	0.0606061	0.333333	0.0909091	0.333333	0.0606061
458 3	17	14	9	22	17	1	1	1	0.772727	0.636364	0.409091	0.0454545	0.363636	0.0454545	0.227273	0.0454545
								Stdev	0.0548172	0.0771886	0.0724887	0.00937048	0.0771886	0.0268319	0.0548172	0.0210013
crxe1 458 1	32	24	10	46	19	1	6	2	0.695652	0.521739	0.217391	0.0217391	0.478261	0.130435	0.304348	0.0434783
crxe1 458 2	35	27	9	53	27	4	7	3	0.660377	0.509434	0.169811	0.0754717	0.490566	0.132075	0.339623	0.0566038
crxe1 458 3	25	18	13	30	23	1	5	1	0.833333	0.6	0.433333	0.0333333	0.4	0.166667	0.166667	0.0333333
								Stdev	0.0913913	0.049123	0.140439	0.0282762	0.049123	0.0204613	0.0913913	0.011667
	DP / Total	GFP only / Total	mCherry only / Total
458 Only	0.406895	0.304787	0.288318
Stdev	0.0724887	0.0771886	0.0548172
Rxrg	0.0498463	0.0599473	0.064339
Stdev	0.00937048	0.0268319	0.0210013
CrxE1 458	0.273512	0.456276	0.270212
Stdev	0.140439	0.049123	0.0913913
Rxrg	0.0435147	0.143059	0.0444718
Stdev	0.0282762	0.0204613	0.011667							%RxrgGFPonly / GFP
										0.0625	average ->	0.0858957
										0.136364	stdev ->	0.0437451
										0.0588235			T test
													0.0126975
										0.1875	average ->	0.195833
										0.2	stdev ->	0.00721688
										0.2
